# Supplementary material for: Cardiorespiratory Fitness and Carotid Intima–Media Thickness in Physically Active Young Adults: CHIEF Atherosclerosis Study
Source: J Clin Med. 2022 Jun 24;11(13):3653. doi: 10.3390/jcm11133653 (PMC9267611; doi:10.3390/jcm11133653)
Supplement: Supplementary file 1 [file jcm-11-03653-s001.zip]

Archive with 1 entries (1 files):
- jcm-1760655-supplementary.pdf
